# Supplementary material for: First record of the genus Aetius O. Pickard-Cambridge, 1897 from China, with description of a new species (Araneae, Corinnidae, Castianeirinae)
Source: Biodivers Data J. 2022 Dec 6;10:e96594. doi: 10.3897/BDJ.10.e96594 (PMC9836418; doi:10.3897/BDJ.10.e96594)
Supplement: XML Treatment for Aetius [file BDJ.10.e96594-treatment1.xml]

<!DOCTYPE tp:taxon-treatment
  PUBLIC "-//TaxonX//DTD Taxonomic Treatment Publishing DTD v0 20100105//EN" "tax-treatment-NSO.dtd">
<tp:taxon-treatment xmlns:tp="http://www.plazi.org/taxpub"><tp:treatment-meta><mixed-citation publication-type="journal"><person-group><name><surname>Zhang</surname><given-names>Lu</given-names></name><name><surname>Mu</surname><given-names>Yannan</given-names></name><name><surname>Zhang</surname><given-names>Feng</given-names></name></person-group><article-title>First record of the genus <italic><tp:taxon-name><tp:taxon-name-part taxon-name-part-type="genus" reg="Aetius">Aetius</tp:taxon-name-part></tp:taxon-name></italic> O. Pickard-Cambridge, 1897 from China, with description of a new species (<tp:taxon-name><tp:taxon-name-part taxon-name-part-type="order">Araneae</tp:taxon-name-part></tp:taxon-name>, <tp:taxon-name><tp:taxon-name-part taxon-name-part-type="family">Corinnidae</tp:taxon-name-part></tp:taxon-name>, <tp:taxon-name><tp:taxon-name-part taxon-name-part-type="subfamily">Castianeirinae</tp:taxon-name-part></tp:taxon-name>)</article-title><source>Biodivers Data J</source><day>06</day><month>12</month><year>2022</year><volume>10</volume><pub-id pub-id-type="doi">10.3897/BDJ.10.e96594</pub-id></mixed-citation></tp:treatment-meta><tp:nomenclature><tp:taxon-name>
            <object-id xmlns:xlink="http://www.w3.org/1999/xlink" content-type="arpha" xlink:type="simple">CB942E70-0964-5F42-A4C4-8C5290C70BA4</object-id>
            <tp:taxon-name-part taxon-name-part-type="genus">Aetius</tp:taxon-name-part>
          </tp:taxon-name><tp:taxon-authority>O. Pickard-Cambridge, 1897</tp:taxon-authority></tp:nomenclature><tp:treatment-sec sec-type="Diagnosis"><title>Diagnosis</title><p><italic><tp:taxon-name><tp:taxon-name-part taxon-name-part-type="genus" reg="Aetius">Aetius</tp:taxon-name-part></tp:taxon-name></italic> is most similar to <italic><tp:taxon-name><tp:taxon-name-part taxon-name-part-type="genus" reg="Serendib">Serendib</tp:taxon-name-part></tp:taxon-name></italic> Deeleman-Reinhold, 2001 in having eight eyes in two rows, posterior eye row wide and strongly recurved, but can be distinguished by:</p><list list-type="order"><list-item><p>carapace sub-pentagonal, widest at coxae II and III; posterior of carapace narrowed, forming trapezoidal extension over pedice;</p></list-item><list-item><p>legs slender, with spines; legs formula 4, 2, 1, 3;</p></list-item><list-item><p>abdomen oval or round, with large dorsal scutum, laterally constricted, posteriorly gradually widened; anteriorly without strong erect spines;</p></list-item><list-item><p>male palp with baso-retrolateral semi-circular cymbial notch.</p></list-item></list></tp:treatment-sec></tp:taxon-treatment>
