# Supplementary material for: First record of the genus Aetius O. Pickard-Cambridge, 1897 from China, with description of a new species (Araneae, Corinnidae, Castianeirinae)
Source: Biodivers Data J. 2022 Dec 6;10:e96594. doi: 10.3897/BDJ.10.e96594 (PMC9836418; doi:10.3897/BDJ.10.e96594)
Supplement: XML Treatment for Aetius maculatus [file BDJ.10.e96594-treatment2.xml]

<!DOCTYPE tp:taxon-treatment
  PUBLIC "-//TaxonX//DTD Taxonomic Treatment Publishing DTD v0 20100105//EN" "tax-treatment-NSO.dtd">
<tp:taxon-treatment xmlns:tp="http://www.plazi.org/taxpub"><tp:treatment-meta><mixed-citation publication-type="journal"><person-group><name><surname>Zhang</surname><given-names>Lu</given-names></name><name><surname>Mu</surname><given-names>Yannan</given-names></name><name><surname>Zhang</surname><given-names>Feng</given-names></name></person-group><article-title>First record of the genus <italic><tp:taxon-name><tp:taxon-name-part taxon-name-part-type="genus" reg="Aetius">Aetius</tp:taxon-name-part></tp:taxon-name></italic> O. Pickard-Cambridge, 1897 from China, with description of a new species (<tp:taxon-name><tp:taxon-name-part taxon-name-part-type="order">Araneae</tp:taxon-name-part></tp:taxon-name>, <tp:taxon-name><tp:taxon-name-part taxon-name-part-type="family">Corinnidae</tp:taxon-name-part></tp:taxon-name>, <tp:taxon-name><tp:taxon-name-part taxon-name-part-type="subfamily">Castianeirinae</tp:taxon-name-part></tp:taxon-name>)</article-title><source>Biodivers Data J</source><day>06</day><month>12</month><year>2022</year><volume>10</volume><pub-id pub-id-type="doi">10.3897/BDJ.10.e96594</pub-id></mixed-citation></tp:treatment-meta><tp:nomenclature><tp:taxon-name>
            <object-id xmlns:xlink="http://www.w3.org/1999/xlink" content-type="arpha" xlink:type="simple">94A14EF3-64B7-5C56-8645-E0858861DFDD</object-id>
            <tp:taxon-name-part taxon-name-part-type="genus">Aetius</tp:taxon-name-part>
            <tp:taxon-name-part taxon-name-part-type="species">maculatus</tp:taxon-name-part>
            <object-id xmlns:xlink="http://www.w3.org/1999/xlink" content-type="zoobank" xlink:type="simple" object-id-type="ZooBank">D8F4CFA8-FE94-4787-BDF1-FBE6A17EFD80</object-id>
          </tp:taxon-name><tp:taxon-status xmlns:xlink="http://www.w3.org/1999/xlink" xlink:type="simple">sp. n.</tp:taxon-status></tp:nomenclature><tp:treatment-sec sec-type="materials"><title>Materials</title><list list-type="alpha-lower" list-content="occurrences"><list-item><p><bold>Type status:</bold> <named-content xmlns:xlink="http://www.w3.org/1999/xlink" content-type="dwc:typeStatus" xlink:type="simple">Holotype</named-content>. <bold>Occurrence:</bold> recordedBy: <named-content xmlns:xlink="http://www.w3.org/1999/xlink" content-type="dwc:recordedBy" xlink:type="simple">Weihang Wang</named-content>; individualCount: <named-content xmlns:xlink="http://www.w3.org/1999/xlink" content-type="dwc:individualCount" xlink:type="simple">1</named-content>; sex: <named-content xmlns:xlink="http://www.w3.org/1999/xlink" content-type="dwc:sex" xlink:type="simple">male</named-content>; lifeStage: <named-content xmlns:xlink="http://www.w3.org/1999/xlink" content-type="dwc:lifeStage" xlink:type="simple">adult</named-content>; occurrenceID: <named-content xmlns:xlink="http://www.w3.org/1999/xlink" content-type="dwc:occurrenceID" xlink:type="simple">29C90E69-17CE-594E-9AA3-3E5CDAF65D92</named-content>; <bold>Location:</bold> country: <named-content xmlns:xlink="http://www.w3.org/1999/xlink" content-type="dwc:country" xlink:type="simple">China</named-content>; stateProvince: <named-content xmlns:xlink="http://www.w3.org/1999/xlink" content-type="dwc:stateProvince" xlink:type="simple">Yunnan Province</named-content>; county: <named-content xmlns:xlink="http://www.w3.org/1999/xlink" content-type="dwc:county" xlink:type="simple">Jinghong</named-content>; locality: <named-content xmlns:xlink="http://www.w3.org/1999/xlink" content-type="dwc:locality" xlink:type="simple">Wild Elephant Valley</named-content>; verbatimElevation: <named-content xmlns:xlink="http://www.w3.org/1999/xlink" content-type="dwc:verbatimElevation" xlink:type="simple">814</named-content>; verbatimLatitude: <named-content xmlns:xlink="http://www.w3.org/1999/xlink" content-type="dwc:verbatimLatitude" xlink:type="simple">22°10′25.05″N</named-content>; verbatimLongitude: <named-content xmlns:xlink="http://www.w3.org/1999/xlink" content-type="dwc:verbatimLongitude" xlink:type="simple">100°51′19.07″E</named-content>; <bold>Event:</bold> year: <named-content xmlns:xlink="http://www.w3.org/1999/xlink" content-type="dwc:year" xlink:type="simple">2022</named-content>; month: <named-content xmlns:xlink="http://www.w3.org/1999/xlink" content-type="dwc:month" xlink:type="simple">6</named-content>; day: <named-content xmlns:xlink="http://www.w3.org/1999/xlink" content-type="dwc:day" xlink:type="simple">5</named-content>; <bold>Record Level:</bold> institutionID: <named-content xmlns:xlink="http://www.w3.org/1999/xlink" content-type="dwc:institutionID" xlink:type="simple">the Museum of Hebei University</named-content>; institutionCode: <named-content xmlns:xlink="http://www.w3.org/1999/xlink" content-type="dwc:institutionCode" xlink:type="simple">MHBU</named-content></p></list-item><list-item><p><bold>Type status:</bold> <named-content xmlns:xlink="http://www.w3.org/1999/xlink" content-type="dwc:typeStatus" xlink:type="simple">Paratype</named-content>. <bold>Occurrence:</bold> recordedBy: <named-content xmlns:xlink="http://www.w3.org/1999/xlink" content-type="dwc:recordedBy" xlink:type="simple">Ku Yu</named-content>; individualCount: <named-content xmlns:xlink="http://www.w3.org/1999/xlink" content-type="dwc:individualCount" xlink:type="simple">1</named-content>; sex: <named-content xmlns:xlink="http://www.w3.org/1999/xlink" content-type="dwc:sex" xlink:type="simple">female</named-content>; lifeStage: <named-content xmlns:xlink="http://www.w3.org/1999/xlink" content-type="dwc:lifeStage" xlink:type="simple">adult</named-content>; occurrenceID: <named-content xmlns:xlink="http://www.w3.org/1999/xlink" content-type="dwc:occurrenceID" xlink:type="simple">782A0534-2547-5D0F-BE56-F27DFDCCC2C8</named-content>; <bold>Location:</bold> country: <named-content xmlns:xlink="http://www.w3.org/1999/xlink" content-type="dwc:country" xlink:type="simple">China</named-content>; stateProvince: <named-content xmlns:xlink="http://www.w3.org/1999/xlink" content-type="dwc:stateProvince" xlink:type="simple">Yunnan Province</named-content>; county: <named-content xmlns:xlink="http://www.w3.org/1999/xlink" content-type="dwc:county" xlink:type="simple">Jinghong</named-content>; locality: <named-content xmlns:xlink="http://www.w3.org/1999/xlink" content-type="dwc:locality" xlink:type="simple">Wild Elephant Valley</named-content>; verbatimElevation: <named-content xmlns:xlink="http://www.w3.org/1999/xlink" content-type="dwc:verbatimElevation" xlink:type="simple">800</named-content>; verbatimLatitude: <named-content xmlns:xlink="http://www.w3.org/1999/xlink" content-type="dwc:verbatimLatitude" xlink:type="simple">22°10′25.05″N</named-content>; verbatimLongitude: <named-content xmlns:xlink="http://www.w3.org/1999/xlink" content-type="dwc:verbatimLongitude" xlink:type="simple">100°51′19.07″E</named-content>; <bold>Event:</bold> year: <named-content xmlns:xlink="http://www.w3.org/1999/xlink" content-type="dwc:year" xlink:type="simple">2021</named-content>; month: <named-content xmlns:xlink="http://www.w3.org/1999/xlink" content-type="dwc:month" xlink:type="simple">8</named-content>; day: <named-content xmlns:xlink="http://www.w3.org/1999/xlink" content-type="dwc:day" xlink:type="simple">3</named-content>; <bold>Record Level:</bold> institutionID: <named-content xmlns:xlink="http://www.w3.org/1999/xlink" content-type="dwc:institutionID" xlink:type="simple">the Museum of Hebei University</named-content>; institutionCode: <named-content xmlns:xlink="http://www.w3.org/1999/xlink" content-type="dwc:institutionCode" xlink:type="simple">MHBU</named-content></p></list-item></list></tp:treatment-sec><tp:treatment-sec sec-type="Description"><title>Description</title><p>Male (Holotype) (Fig. <xref ref-type="fig" rid="F8184352">1</xref>B–D and Fig. <xref ref-type="fig" rid="F8184356">2</xref>A–C). Total length 6.91; carapace 3.72 long, 2.15 wide; abdomen 3.19 long, 1.98 wide. Eye sizes and interdistances: AME 0.16, ALE 0.11, PME 0.10, PLE 0.09; AME–AME 0.36, AME–ALE 0.21, ALE–ALE 0.72, PME–PME 0.49, PME–PLE 0.57, PLE–PLE 1.37, ALE–PLE 0.63; MOA 0.21 long; anterior width 0.48, posterior width 0.58. Clypeal height 0.43. Chelicerae with two pro- (proximal smallest, distal largest) and two retromarginal teeth (same size). Labium 0.21 long, 0.39 wide; sternum 1.32 long, 0.97 wide. Measurements of legs: I 7.14 (1.91, 0.70, 1.76, 1.43, 1.34), II lost, III 6.65 (2.01, 0.77, 1.69, 1.37, 0.81), IV 9.03 (2.69, 0.77, 2.50, 2.02, 1.05).</p><p>Carapace black, sub-pentagonal, sclerotised, widest at coxae II and III, surface with white, sparse plumose hair; ocular region with white setae; posterior of carapace narrowed, forming trapezoidal extension over pedicel (Fig. <xref ref-type="fig" rid="F8184356">2</xref>C). Legs dark brown, slender, all femora black, with white feathery setae dorsally, tibia Ⅰ-Ⅱ and middle of metatarsi Ⅳ yellow. Abdomen oval, laterally constricted, posteriorly gradually widened; both sides with pinnate hairs, forming two white patches and posterior with a white patch. Dorsal scutum large, nearly covered abdomen (Fig. <xref ref-type="fig" rid="F8184356">2</xref>A); epigastric scutum extending anteriorly and sclerotised, forming short, grooved collar ring; ventral scutum rectangular, heavily sclerotised (Fig. <xref ref-type="fig" rid="F8184356">2</xref>B).</p><p>Palp (Fig. <xref ref-type="fig" rid="F8184359">3</xref>A–D). Tibia concaved in ventral surface; distal margin developed, forming prominence; retrolateral tibial apophysis digitiform, weakly sclerotised, slightly transparent; prolateral tibial apophysis semicircular. Embolus conical, elongate, slender distally, with screw thread surface.</p><p>Female (Fig. <xref ref-type="fig" rid="F8184356">2</xref>D and E). Total length 8.25; carapace 4.22 long, 2.48 wide; abdomen 4.03 long, 2.97 wide. Eye sizes and interdistances: AME 0.15, ALE 0.12, PME 0.11, PLE 0.08; AME–AME 0.37, AME–ALE 0.22, ALE–ALE 0.80, PME–PME 0.53, PME–PLE 0.61, PLE–PLE 1.48, ALE–PLE 0.63; MOA 0.24 long; anterior width 0.47, posterior width 0.60. Clypeal height 0.53. Labium 0.33 long, 0.57 wide; sternum 1.62 long, 1.22 wide. Measurements of legs: I 7.86 (2.15, 0.70, 2.12, 1.67, 1.22), II 7.91 (2.29, 0.75, 2.03, 1.61, 1.23), III 7.62 (2.34, 0.79, 2.01, 1.56, 0.92), IV 10.2 (2.99, 0.92, 2.87, 2.28, 1.14).</p><p>As in male, except abdomen nearly round, with two white spots and dorsal scutum large, bluish-violet, extending five-sixths the length of dorsum.</p><p>Epigyne (Fig. <xref ref-type="fig" rid="F8184359">3</xref>E and F): simple, strongly sclerotised, with copulatory opening, small, C-shaped. Copulatory duct extremely short, connecting to spermatheca. Spermatheca fabaceous, with fertilisation duct posteriorly.</p></tp:treatment-sec><tp:treatment-sec sec-type="Diagnosis"><title>Diagnosis</title><p><italic><tp:taxon-name><tp:taxon-name-part taxon-name-part-type="genus" reg="Aetius">Aetius</tp:taxon-name-part><tp:taxon-name-part taxon-name-part-type="species" reg="maculatus">maculatus</tp:taxon-name-part></tp:taxon-name></italic> <bold>sp. n.</bold> can be distinguished from <italic><tp:taxon-name><tp:taxon-name-part taxon-name-part-type="genus" reg="Aetius">A.</tp:taxon-name-part><tp:taxon-name-part taxon-name-part-type="species" reg="bicuspidatus">bicuspidatus</tp:taxon-name-part></tp:taxon-name></italic> by: 1) the trapezoidal posterior projection on the carapace (vs. the bicuspid posterior projection in <italic><tp:taxon-name><tp:taxon-name-part taxon-name-part-type="genus" reg="Aetius">A.</tp:taxon-name-part><tp:taxon-name-part taxon-name-part-type="species" reg="bicuspidatus">bicuspidatus</tp:taxon-name-part></tp:taxon-name></italic>) (compare Fig. <xref ref-type="fig" rid="F8184356">2</xref>A and D with Fig. <xref ref-type="fig" rid="F8184379">4</xref>A); 2) ocular region with white setae (vs. absent in <italic><tp:taxon-name><tp:taxon-name-part taxon-name-part-type="genus" reg="Aetius">A.</tp:taxon-name-part><tp:taxon-name-part taxon-name-part-type="species" reg="bicuspidatus">bicuspidatus</tp:taxon-name-part></tp:taxon-name></italic>) (compare Fig. <xref ref-type="fig" rid="F8184356">2</xref>C with Fig. <xref ref-type="fig" rid="F8184379">4</xref>A). Males can be further distinguished from those of <italic><tp:taxon-name><tp:taxon-name-part taxon-name-part-type="genus" reg="Aetius">A.</tp:taxon-name-part><tp:taxon-name-part taxon-name-part-type="species" reg="bicuspidatus">bicuspidatus</tp:taxon-name-part></tp:taxon-name></italic> by: 1) the larger RTA, with weakly sclerotised edge; 2) the rounder and larger PTA; 3) the slender embolus (compare Fig. <xref ref-type="fig" rid="F8184359">3</xref>A–D with Fig. <xref ref-type="fig" rid="F8184383">5</xref>A–D). Females can be further distinguished by the short copulatory duct (vs. long in <italic><tp:taxon-name><tp:taxon-name-part taxon-name-part-type="genus" reg="Aetius">A.</tp:taxon-name-part><tp:taxon-name-part taxon-name-part-type="species" reg="bicuspidatus">bicuspidatus</tp:taxon-name-part></tp:taxon-name></italic>) (compare Fig. <xref ref-type="fig" rid="F8184359">3</xref>E and F with figs. 2C and D in <xref ref-type="bibr" rid="B8184866">Yamasaki et al. 2020</xref>).</p></tp:treatment-sec><tp:treatment-sec sec-type="Etymology"><title>Etymology</title><p>The specific name is an adjective referring to the macule on the abdomen. Latin <italic><tp:taxon-name><tp:taxon-name-part taxon-name-part-type="genus" reg="Aetius"/><tp:taxon-name-part taxon-name-part-type="species" reg="maculatus">maculatus</tp:taxon-name-part></tp:taxon-name></italic> = macula.</p></tp:treatment-sec><tp:treatment-sec sec-type="Distribution"><title>Distribution</title><p>China (Yunnan Province) (Fig. <xref ref-type="fig" rid="F8233526">10</xref>).</p></tp:treatment-sec><tp:treatment-sec><!--Section generated to contain objects referenced in tp:taxon-treatment.--><fig id="F8184352" position="float" orientation="portrait"><object-id xmlns:xlink="http://www.w3.org/1999/xlink" content-type="arpha" xlink:type="simple">7583C593-34F9-5C32-A2A6-44BF6FE2A1A9</object-id><object-id xmlns:xlink="http://www.w3.org/1999/xlink" content-type="doi" xlink:type="simple">10.3897/BDJ.10.e96594.figure1</object-id><label>Figure 1.</label><caption><p>Living habitus of <italic><tp:taxon-name><tp:taxon-name-part taxon-name-part-type="genus" reg="Aetius">Aetius</tp:taxon-name-part><tp:taxon-name-part taxon-name-part-type="species" reg="maculatus">maculatus</tp:taxon-name-part></tp:taxon-name></italic> <bold>sp. n. A</bold> female; <bold>B–D</bold> male (photographs by Weihang Wang).</p></caption><graphic xmlns:xlink="http://www.w3.org/1999/xlink" xlink:href="bdj-10-e96594-g001.png" position="float" id="oo_751941.PNG" orientation="portrait" xlink:type="simple"><uri content-type="original_file" xlink:type="simple">https://binary.pensoft.net/fig/751941</uri></graphic></fig><fig id="F8184356" position="float" orientation="portrait"><object-id xmlns:xlink="http://www.w3.org/1999/xlink" content-type="arpha" xlink:type="simple">B6BC82D1-C696-5B73-AD08-CB6B7764CCFD</object-id><object-id xmlns:xlink="http://www.w3.org/1999/xlink" content-type="doi" xlink:type="simple">10.3897/BDJ.10.e96594.figure2</object-id><label>Figure 2.</label><caption><p><italic><tp:taxon-name><tp:taxon-name-part taxon-name-part-type="genus" reg="Aetius">Aetius</tp:taxon-name-part><tp:taxon-name-part taxon-name-part-type="species" reg="maculatus">maculatus</tp:taxon-name-part></tp:taxon-name></italic> <bold>sp. n. A</bold> male habitus, dorsal view; <bold>B</bold> same, ventral view; <bold>C</bold> male carapace, dorsal view; <bold>D</bold> female habitus, dorsal view; <bold>E</bold> same, ventral view. Scales = 0.5 mm (A–E).</p></caption><graphic xmlns:xlink="http://www.w3.org/1999/xlink" xlink:href="bdj-10-e96594-g002.png" position="float" id="oo_751942.PNG" orientation="portrait" xlink:type="simple"><uri content-type="original_file" xlink:type="simple">https://binary.pensoft.net/fig/751942</uri></graphic></fig><fig id="F8184359" position="float" orientation="portrait"><object-id xmlns:xlink="http://www.w3.org/1999/xlink" content-type="arpha" xlink:type="simple">12D4C5FD-4C7F-56BD-8CDA-80F5EC25AA8F</object-id><object-id xmlns:xlink="http://www.w3.org/1999/xlink" content-type="doi" xlink:type="simple">10.3897/BDJ.10.e96594.figure3</object-id><label>Figure 3.</label><caption><p><italic><tp:taxon-name><tp:taxon-name-part taxon-name-part-type="genus" reg="Aetius">Aetius</tp:taxon-name-part><tp:taxon-name-part taxon-name-part-type="species" reg="maculatus">maculatus</tp:taxon-name-part></tp:taxon-name></italic> <bold>sp. n. A</bold> Male left palp, prolateral view; <bold>B</bold> Same, ventral view; <bold>C</bold> Same, retrolateral view; <bold>D</bold> Same, dorsal view; <bold>E</bold> epigyne, ventral view; <bold>F</bold> same, dorsal view. Abbreviations: CD—copulatory duct; CO—copulatory opening; CN—cymbial semi-circular notch; E—embolus; FD—fertilisation duct; PTA—prolateral tibial apophysis; RTA—retrolateral tibial apophysis; S—spermatheca; SD—sperm duct; ST—subtegulum; T—tegulum. Scales = 0.1 mm (<bold>A–F</bold>).</p></caption><graphic xmlns:xlink="http://www.w3.org/1999/xlink" xlink:href="bdj-10-e96594-g003.png" position="float" id="oo_751943.PNG" orientation="portrait" xlink:type="simple"><uri content-type="original_file" xlink:type="simple">https://binary.pensoft.net/fig/751943</uri></graphic></fig><fig id="F8184379" position="float" orientation="portrait"><object-id xmlns:xlink="http://www.w3.org/1999/xlink" content-type="arpha" xlink:type="simple">D386D8F8-153F-5CE2-A173-BABE011EE002</object-id><object-id xmlns:xlink="http://www.w3.org/1999/xlink" content-type="doi" xlink:type="simple">10.3897/BDJ.10.e96594.figure4</object-id><label>Figure 4.</label><caption><p><italic><tp:taxon-name><tp:taxon-name-part taxon-name-part-type="genus" reg="Aetius">Aetius</tp:taxon-name-part><tp:taxon-name-part taxon-name-part-type="species" reg="bicuspidatus">bicuspidatus</tp:taxon-name-part></tp:taxon-name></italic> Yamasaki, 2020. <bold>A</bold> male habitus, dorsal view; <bold>B</bold> same, ventral view. Scales = 0.5 mm (A &amp; B).</p></caption><graphic xmlns:xlink="http://www.w3.org/1999/xlink" xlink:href="bdj-10-e96594-g004.png" position="float" id="oo_751946.PNG" orientation="portrait" xlink:type="simple"><uri content-type="original_file" xlink:type="simple">https://binary.pensoft.net/fig/751946</uri></graphic></fig><fig id="F8184383" position="float" orientation="portrait"><object-id xmlns:xlink="http://www.w3.org/1999/xlink" content-type="arpha" xlink:type="simple">1724901E-F552-5437-B84C-9BBB16E62DEB</object-id><object-id xmlns:xlink="http://www.w3.org/1999/xlink" content-type="doi" xlink:type="simple">10.3897/BDJ.10.e96594.figure5</object-id><label>Figure 5.</label><caption><p><italic><tp:taxon-name><tp:taxon-name-part taxon-name-part-type="genus" reg="Aetius">Aetius</tp:taxon-name-part><tp:taxon-name-part taxon-name-part-type="species" reg="bicuspidatus">bicuspidatus</tp:taxon-name-part></tp:taxon-name></italic> Yamasaki, 2020. <bold>A</bold> male left palp, prolateral view; <bold>B</bold> same, ventral view; <bold>C</bold> same, retrolateral view; <bold>D</bold> same, dorsal view. Abbreviations: CN—cymbial semicircular notch; E—embolus; PTA—prolateral tibial apophysis; RTA—retrolateral tibial apophysis; SD—sperm duct; ST—subtegulum; T—tegulum. Scales = 0.1 mm (<bold>A–D</bold>).</p></caption><graphic xmlns:xlink="http://www.w3.org/1999/xlink" xlink:href="bdj-10-e96594-g005.png" position="float" id="oo_751945.PNG" orientation="portrait" xlink:type="simple"><uri content-type="original_file" xlink:type="simple">https://binary.pensoft.net/fig/751945</uri></graphic></fig><fig id="F8233526" position="float" orientation="portrait"><object-id xmlns:xlink="http://www.w3.org/1999/xlink" content-type="arpha" xlink:type="simple">8A2F1E12-AFA2-5204-B66A-1C796107AD47</object-id><object-id xmlns:xlink="http://www.w3.org/1999/xlink" content-type="doi" xlink:type="simple">10.3897/BDJ.10.e96594.figure10</object-id><label>Figure 10.</label><caption><p>Distribution map of the genus <italic><tp:taxon-name><tp:taxon-name-part taxon-name-part-type="genus" reg="Aetius">Aetius</tp:taxon-name-part></tp:taxon-name></italic>.</p></caption><graphic xmlns:xlink="http://www.w3.org/1999/xlink" xlink:href="bdj-10-e96594-g010.png" position="float" id="oo_766697.png" orientation="portrait" xlink:type="simple"><uri content-type="original_file" xlink:type="simple">https://binary.pensoft.net/fig/766697</uri></graphic></fig></tp:treatment-sec><ref-list><ref id="B8184866"><element-citation xmlns:xlink="http://www.w3.org/1999/xlink" publication-type="article" xlink:type="simple"><person-group person-group-type="author"><name name-style="western"><surname>Yamasaki</surname><given-names>T.</given-names></name><name name-style="western"><surname>Hyodo</surname><given-names>F.</given-names></name><name name-style="western"><surname>Itioka</surname><given-names>T.</given-names></name><name name-style="western"><surname>Hashimoto</surname><given-names>Y.</given-names></name><name name-style="western"><surname>Endo</surname><given-names>T.</given-names></name><name name-style="western"><surname>Meleng</surname><given-names>P.</given-names></name></person-group><year>2020</year><article-title>A new corinnid species of the genus <italic><tp:taxon-name><tp:taxon-name-part taxon-name-part-type="genus" reg="Aetius">Aetius</tp:taxon-name-part></tp:taxon-name></italic> Pickard-Cambridge (<tp:taxon-name><tp:taxon-name-part taxon-name-part-type="order">Araneae</tp:taxon-name-part></tp:taxon-name>: <tp:taxon-name><tp:taxon-name-part taxon-name-part-type="family">Corinnidae</tp:taxon-name-part></tp:taxon-name>) from Sarawak, Borneo.</article-title><source>Acta Arachnologica</source><volume>69</volume><fpage>105</fpage><lpage>108</lpage><pub-id pub-id-type="doi">10.2476/asjaa.69.105</pub-id></element-citation></ref></ref-list></tp:taxon-treatment>
