# Supplementary material for: First record of the genus Aetius O. Pickard-Cambridge, 1897 from China, with description of a new species (Araneae, Corinnidae, Castianeirinae)
Source: Biodivers Data J. 2022 Dec 6;10:e96594. doi: 10.3897/BDJ.10.e96594 (PMC9836418; doi:10.3897/BDJ.10.e96594)
Supplement: XML Treatment for Aetius bicuspidatus [file BDJ.10.e96594-treatment3.xml]

<!DOCTYPE tp:taxon-treatment
  PUBLIC "-//TaxonX//DTD Taxonomic Treatment Publishing DTD v0 20100105//EN" "tax-treatment-NSO.dtd">
<tp:taxon-treatment xmlns:tp="http://www.plazi.org/taxpub"><tp:treatment-meta><mixed-citation publication-type="journal"><person-group><name><surname>Zhang</surname><given-names>Lu</given-names></name><name><surname>Mu</surname><given-names>Yannan</given-names></name><name><surname>Zhang</surname><given-names>Feng</given-names></name></person-group><article-title>First record of the genus <italic><tp:taxon-name><tp:taxon-name-part taxon-name-part-type="genus" reg="Aetius">Aetius</tp:taxon-name-part></tp:taxon-name></italic> O. Pickard-Cambridge, 1897 from China, with description of a new species (<tp:taxon-name><tp:taxon-name-part taxon-name-part-type="order">Araneae</tp:taxon-name-part></tp:taxon-name>, <tp:taxon-name><tp:taxon-name-part taxon-name-part-type="family">Corinnidae</tp:taxon-name-part></tp:taxon-name>, <tp:taxon-name><tp:taxon-name-part taxon-name-part-type="subfamily">Castianeirinae</tp:taxon-name-part></tp:taxon-name>)</article-title><source>Biodivers Data J</source><day>06</day><month>12</month><year>2022</year><volume>10</volume><pub-id pub-id-type="doi">10.3897/BDJ.10.e96594</pub-id></mixed-citation></tp:treatment-meta><tp:nomenclature><tp:taxon-name>
            <object-id xmlns:xlink="http://www.w3.org/1999/xlink" content-type="arpha" xlink:type="simple">9380E06A-6B94-549A-9E1F-B643F6F2D4CE</object-id>
            <tp:taxon-name-part taxon-name-part-type="genus">Aetius</tp:taxon-name-part>
            <tp:taxon-name-part taxon-name-part-type="species">bicuspidatus</tp:taxon-name-part>
          </tp:taxon-name><tp:taxon-authority>Yamasaki, 2020</tp:taxon-authority></tp:nomenclature><tp:treatment-sec sec-type="materials"><title>Materials</title><list list-type="alpha-lower" list-content="occurrences"><list-item><p><bold>Type status:</bold> <named-content xmlns:xlink="http://www.w3.org/1999/xlink" content-type="dwc:typeStatus" xlink:type="simple">Other material</named-content>. <bold>Occurrence:</bold> recordedBy: <named-content xmlns:xlink="http://www.w3.org/1999/xlink" content-type="dwc:recordedBy" xlink:type="simple">Mengjiao Xu</named-content>; individualCount: <named-content xmlns:xlink="http://www.w3.org/1999/xlink" content-type="dwc:individualCount" xlink:type="simple">2</named-content>; sex: <named-content xmlns:xlink="http://www.w3.org/1999/xlink" content-type="dwc:sex" xlink:type="simple">male</named-content>; lifeStage: <named-content xmlns:xlink="http://www.w3.org/1999/xlink" content-type="dwc:lifeStage" xlink:type="simple">adult</named-content>; occurrenceID: <named-content xmlns:xlink="http://www.w3.org/1999/xlink" content-type="dwc:occurrenceID" xlink:type="simple">A982BFC5-A5A8-5D37-807E-635928FAA504</named-content>; <bold>Location:</bold> country: <named-content xmlns:xlink="http://www.w3.org/1999/xlink" content-type="dwc:country" xlink:type="simple">China</named-content>; stateProvince: <named-content xmlns:xlink="http://www.w3.org/1999/xlink" content-type="dwc:stateProvince" xlink:type="simple">Yunnan Province</named-content>; county: <named-content xmlns:xlink="http://www.w3.org/1999/xlink" content-type="dwc:county" xlink:type="simple">Jinghong</named-content>; locality: <named-content xmlns:xlink="http://www.w3.org/1999/xlink" content-type="dwc:locality" xlink:type="simple">Wild Elephant Valley</named-content>; verbatimElevation: <named-content xmlns:xlink="http://www.w3.org/1999/xlink" content-type="dwc:verbatimElevation" xlink:type="simple">814</named-content>; verbatimLatitude: <named-content xmlns:xlink="http://www.w3.org/1999/xlink" content-type="dwc:verbatimLatitude" xlink:type="simple">22°10′25.05″N</named-content>; verbatimLongitude: <named-content xmlns:xlink="http://www.w3.org/1999/xlink" content-type="dwc:verbatimLongitude" xlink:type="simple">100°51′19.07″E</named-content>; <bold>Event:</bold> year: <named-content xmlns:xlink="http://www.w3.org/1999/xlink" content-type="dwc:year" xlink:type="simple">2022</named-content>; month: <named-content xmlns:xlink="http://www.w3.org/1999/xlink" content-type="dwc:month" xlink:type="simple">6</named-content>; day: <named-content xmlns:xlink="http://www.w3.org/1999/xlink" content-type="dwc:day" xlink:type="simple">5</named-content>; <bold>Record Level:</bold> institutionID: <named-content xmlns:xlink="http://www.w3.org/1999/xlink" content-type="dwc:institutionID" xlink:type="simple">the Museum of Hebei University</named-content>; institutionCode: <named-content xmlns:xlink="http://www.w3.org/1999/xlink" content-type="dwc:institutionCode" xlink:type="simple">MBHU</named-content></p></list-item></list></tp:treatment-sec><tp:treatment-sec sec-type="Diagnosis"><title>Diagnosis</title><p><italic><tp:taxon-name><tp:taxon-name-part taxon-name-part-type="genus" reg="Aetius">Aetius</tp:taxon-name-part><tp:taxon-name-part taxon-name-part-type="species" reg="bicuspidatus">bicuspidatus</tp:taxon-name-part></tp:taxon-name></italic> can be distinguished from all <italic><tp:taxon-name><tp:taxon-name-part taxon-name-part-type="genus" reg="Aetius">Aetius</tp:taxon-name-part></tp:taxon-name></italic> species by: 1) the bicuspid posterior projection on the carapace; 2) the long pedicel (Fig. <xref ref-type="fig" rid="F8184379">4</xref>). Males can be further distinguished from those of <italic><tp:taxon-name><tp:taxon-name-part taxon-name-part-type="genus" reg="Aetius">A.</tp:taxon-name-part><tp:taxon-name-part taxon-name-part-type="species" reg="maculatus">maculatus</tp:taxon-name-part></tp:taxon-name></italic> <bold>sp. n.</bold> by: 1) the triangular PTA (vs. rounder in <italic><tp:taxon-name><tp:taxon-name-part taxon-name-part-type="genus" reg="Aetius">A.</tp:taxon-name-part><tp:taxon-name-part taxon-name-part-type="species" reg="maculatus">maculatus</tp:taxon-name-part></tp:taxon-name></italic> <bold>sp. n.</bold>); 2) the thick embolus, with blunt top (vs. slender embolus, with sharp top in <italic><tp:taxon-name><tp:taxon-name-part taxon-name-part-type="genus" reg="Aetius">A.</tp:taxon-name-part><tp:taxon-name-part taxon-name-part-type="species" reg="maculatus">maculatus</tp:taxon-name-part></tp:taxon-name></italic> <bold>sp. n.</bold>) (compare Fig. <xref ref-type="fig" rid="F8184383">5</xref> with Fig. <xref ref-type="fig" rid="F8184359">3</xref>A–D). Females can be further distinguished from those of <italic><tp:taxon-name><tp:taxon-name-part taxon-name-part-type="genus" reg="Aetius">A.</tp:taxon-name-part><tp:taxon-name-part taxon-name-part-type="species" reg="nocturnus">nocturnus</tp:taxon-name-part></tp:taxon-name></italic> by the long and thin copulatory duct (compare fig. 2D in <xref ref-type="bibr" rid="B8184866">Yamasaki et al. 2020</xref> with Fig. <xref ref-type="fig" rid="F8184410">8</xref>F).</p><sec sec-type="Redescription"><title>Redescription</title><p>Male (Fig. <xref ref-type="fig" rid="F8184379">4</xref>). Total length 4.70; carapace 3.05 long, 1.65 wide; abdomen 2.82 long, 1.46 wide. Eye sizes and interdistances: AME 1.23, ALE 0.67, PME 0.80, PLE 0.70; AME–AME 0.27, AME–ALE 0.17, ALE–ALE 0.56, PME–PME 0.32, PME–PLE 0.47, PLE–PLE 0.98, ALE–PLE 0.49; MOA 0.17 long; anterior width 0.37, posterior width 0.42. Clypeal height 0.22. Chelicerae with two pro- (proximal smallest, distal largest) and two retromarginal teeth (same size). Labium 0.12 long, 0.36 wide; sternum 0.95 long, 0.80 wide. Measurements of legs: I 3.93 (1.15, 0.46, 0.87, 0.77, 0.68), II 3.97 (1.21, 0.45, 0.87, 0.78, 0.66), III 3.90 (1.21, 0.42, 0.90, 0.76, 0.61), IV 5.25 (1.50, 0.54, 1.24, 1.26, 0.71).</p><p>Carapace black, sub-pentagonal; carapace narrowed posteriorly, forming bicuspid; pedicel elongated (Fig. <xref ref-type="fig" rid="F8184379">4</xref>A). Legs Ⅰ-Ⅲ yellow, middle of femora black; Leg Ⅳ brown, distal femora, patellae and middle of metatarsi yellow. Abdomen black, oval, with medial constriction dorsally. Dorsal scutum large, nearly covered abdomen (Fig. <xref ref-type="fig" rid="F8184379">4</xref>B).</p><p>Palp (Fig. <xref ref-type="fig" rid="F8184383">5</xref>). Tibia concaved in ventral surface; retrolateral tibial apophysis digitiform, weakly sclerotised, slightly transparent; prolateral tibial apophysis triangular. Embolus conical, thick, with blunt top.</p></sec></tp:treatment-sec><tp:treatment-sec sec-type="Distribution"><title>Distribution</title><p>Malaysia (Borneo), China (Yunnan Province) (Fig. <xref ref-type="fig" rid="F8233526">10</xref>).</p></tp:treatment-sec><tp:treatment-sec><!--Section generated to contain objects referenced in tp:taxon-treatment.--><fig id="F8184379" position="float" orientation="portrait"><object-id xmlns:xlink="http://www.w3.org/1999/xlink" content-type="arpha" xlink:type="simple">D386D8F8-153F-5CE2-A173-BABE011EE002</object-id><object-id xmlns:xlink="http://www.w3.org/1999/xlink" content-type="doi" xlink:type="simple">10.3897/BDJ.10.e96594.figure4</object-id><label>Figure 4.</label><caption><p><italic><tp:taxon-name><tp:taxon-name-part taxon-name-part-type="genus" reg="Aetius">Aetius</tp:taxon-name-part><tp:taxon-name-part taxon-name-part-type="species" reg="bicuspidatus">bicuspidatus</tp:taxon-name-part></tp:taxon-name></italic> Yamasaki, 2020. <bold>A</bold> male habitus, dorsal view; <bold>B</bold> same, ventral view. Scales = 0.5 mm (A &amp; B).</p></caption><graphic xmlns:xlink="http://www.w3.org/1999/xlink" xlink:href="bdj-10-e96594-g004.png" position="float" id="oo_751946.PNG" orientation="portrait" xlink:type="simple"><uri content-type="original_file" xlink:type="simple">https://binary.pensoft.net/fig/751946</uri></graphic></fig><fig id="F8184383" position="float" orientation="portrait"><object-id xmlns:xlink="http://www.w3.org/1999/xlink" content-type="arpha" xlink:type="simple">1724901E-F552-5437-B84C-9BBB16E62DEB</object-id><object-id xmlns:xlink="http://www.w3.org/1999/xlink" content-type="doi" xlink:type="simple">10.3897/BDJ.10.e96594.figure5</object-id><label>Figure 5.</label><caption><p><italic><tp:taxon-name><tp:taxon-name-part taxon-name-part-type="genus" reg="Aetius">Aetius</tp:taxon-name-part><tp:taxon-name-part taxon-name-part-type="species" reg="bicuspidatus">bicuspidatus</tp:taxon-name-part></tp:taxon-name></italic> Yamasaki, 2020. <bold>A</bold> male left palp, prolateral view; <bold>B</bold> same, ventral view; <bold>C</bold> same, retrolateral view; <bold>D</bold> same, dorsal view. Abbreviations: CN—cymbial semicircular notch; E—embolus; PTA—prolateral tibial apophysis; RTA—retrolateral tibial apophysis; SD—sperm duct; ST—subtegulum; T—tegulum. Scales = 0.1 mm (<bold>A–D</bold>).</p></caption><graphic xmlns:xlink="http://www.w3.org/1999/xlink" xlink:href="bdj-10-e96594-g005.png" position="float" id="oo_751945.PNG" orientation="portrait" xlink:type="simple"><uri content-type="original_file" xlink:type="simple">https://binary.pensoft.net/fig/751945</uri></graphic></fig><fig id="F8184359" position="float" orientation="portrait"><object-id xmlns:xlink="http://www.w3.org/1999/xlink" content-type="arpha" xlink:type="simple">12D4C5FD-4C7F-56BD-8CDA-80F5EC25AA8F</object-id><object-id xmlns:xlink="http://www.w3.org/1999/xlink" content-type="doi" xlink:type="simple">10.3897/BDJ.10.e96594.figure3</object-id><label>Figure 3.</label><caption><p><italic><tp:taxon-name><tp:taxon-name-part taxon-name-part-type="genus" reg="Aetius">Aetius</tp:taxon-name-part><tp:taxon-name-part taxon-name-part-type="species" reg="maculatus">maculatus</tp:taxon-name-part></tp:taxon-name></italic> <bold>sp. n. A</bold> Male left palp, prolateral view; <bold>B</bold> Same, ventral view; <bold>C</bold> Same, retrolateral view; <bold>D</bold> Same, dorsal view; <bold>E</bold> epigyne, ventral view; <bold>F</bold> same, dorsal view. Abbreviations: CD—copulatory duct; CO—copulatory opening; CN—cymbial semi-circular notch; E—embolus; FD—fertilisation duct; PTA—prolateral tibial apophysis; RTA—retrolateral tibial apophysis; S—spermatheca; SD—sperm duct; ST—subtegulum; T—tegulum. Scales = 0.1 mm (<bold>A–F</bold>).</p></caption><graphic xmlns:xlink="http://www.w3.org/1999/xlink" xlink:href="bdj-10-e96594-g003.png" position="float" id="oo_751943.PNG" orientation="portrait" xlink:type="simple"><uri content-type="original_file" xlink:type="simple">https://binary.pensoft.net/fig/751943</uri></graphic></fig><fig id="F8184410" position="float" orientation="portrait"><object-id xmlns:xlink="http://www.w3.org/1999/xlink" content-type="arpha" xlink:type="simple">E43972ED-DE73-5568-9D5A-5B940C477126</object-id><object-id xmlns:xlink="http://www.w3.org/1999/xlink" content-type="doi" xlink:type="simple">10.3897/BDJ.10.e96594.figure8</object-id><label>Figure 8.</label><caption><p><italic><tp:taxon-name><tp:taxon-name-part taxon-name-part-type="genus" reg="Aetius">Aetius</tp:taxon-name-part><tp:taxon-name-part taxon-name-part-type="species" reg="nocturnus">nocturnus</tp:taxon-name-part></tp:taxon-name></italic> Deeleman-Reinhold, 2001. <bold>A</bold> Male left palp, prolateral view; <bold>B</bold> Same, ventral view; <bold>C</bold> Same, retrolateral view; <bold>D</bold> Same, dorsal view; <bold>E</bold> epigyne, ventral view; <bold>F</bold> same, dorsal view. Abbreviations: CD—copulatory duct; CO—copulatory opening; CN—cymbial semicircular notch; E—embolus; FD—fertilisation duct; PTA—prolateral tibial apophysis; RTA—retrolateral tibial apophysis; S—spermatheca; SD—sperm duct; ST—subtegulum; T—tegulum. Scales = 0.1 mm (A–F).</p></caption><graphic xmlns:xlink="http://www.w3.org/1999/xlink" xlink:href="bdj-10-e96594-g008.png" position="float" id="oo_751949.PNG" orientation="portrait" xlink:type="simple"><uri content-type="original_file" xlink:type="simple">https://binary.pensoft.net/fig/751949</uri></graphic></fig><fig id="F8233526" position="float" orientation="portrait"><object-id xmlns:xlink="http://www.w3.org/1999/xlink" content-type="arpha" xlink:type="simple">8A2F1E12-AFA2-5204-B66A-1C796107AD47</object-id><object-id xmlns:xlink="http://www.w3.org/1999/xlink" content-type="doi" xlink:type="simple">10.3897/BDJ.10.e96594.figure10</object-id><label>Figure 10.</label><caption><p>Distribution map of the genus <italic><tp:taxon-name><tp:taxon-name-part taxon-name-part-type="genus" reg="Aetius">Aetius</tp:taxon-name-part></tp:taxon-name></italic>.</p></caption><graphic xmlns:xlink="http://www.w3.org/1999/xlink" xlink:href="bdj-10-e96594-g010.png" position="float" id="oo_766697.png" orientation="portrait" xlink:type="simple"><uri content-type="original_file" xlink:type="simple">https://binary.pensoft.net/fig/766697</uri></graphic></fig></tp:treatment-sec><ref-list><ref id="B8184866"><element-citation xmlns:xlink="http://www.w3.org/1999/xlink" publication-type="article" xlink:type="simple"><person-group person-group-type="author"><name name-style="western"><surname>Yamasaki</surname><given-names>T.</given-names></name><name name-style="western"><surname>Hyodo</surname><given-names>F.</given-names></name><name name-style="western"><surname>Itioka</surname><given-names>T.</given-names></name><name name-style="western"><surname>Hashimoto</surname><given-names>Y.</given-names></name><name name-style="western"><surname>Endo</surname><given-names>T.</given-names></name><name name-style="western"><surname>Meleng</surname><given-names>P.</given-names></name></person-group><year>2020</year><article-title>A new corinnid species of the genus <italic><tp:taxon-name><tp:taxon-name-part taxon-name-part-type="genus" reg="Aetius">Aetius</tp:taxon-name-part></tp:taxon-name></italic> Pickard-Cambridge (<tp:taxon-name><tp:taxon-name-part taxon-name-part-type="order">Araneae</tp:taxon-name-part></tp:taxon-name>: <tp:taxon-name><tp:taxon-name-part taxon-name-part-type="family">Corinnidae</tp:taxon-name-part></tp:taxon-name>) from Sarawak, Borneo.</article-title><source>Acta Arachnologica</source><volume>69</volume><fpage>105</fpage><lpage>108</lpage><pub-id pub-id-type="doi">10.2476/asjaa.69.105</pub-id></element-citation></ref></ref-list></tp:taxon-treatment>
