# Supplementary material for: First record of the genus Aetius O. Pickard-Cambridge, 1897 from China, with description of a new species (Araneae, Corinnidae, Castianeirinae)
Source: Biodivers Data J. 2022 Dec 6;10:e96594. doi: 10.3897/BDJ.10.e96594 (PMC9836418; doi:10.3897/BDJ.10.e96594)
Supplement: XML Treatment for Aetius nocturnus [file BDJ.10.e96594-treatment4.xml]

<!DOCTYPE tp:taxon-treatment
  PUBLIC "-//TaxonX//DTD Taxonomic Treatment Publishing DTD v0 20100105//EN" "tax-treatment-NSO.dtd">
<tp:taxon-treatment xmlns:tp="http://www.plazi.org/taxpub"><tp:treatment-meta><mixed-citation publication-type="journal"><person-group><name><surname>Zhang</surname><given-names>Lu</given-names></name><name><surname>Mu</surname><given-names>Yannan</given-names></name><name><surname>Zhang</surname><given-names>Feng</given-names></name></person-group><article-title>First record of the genus <italic><tp:taxon-name><tp:taxon-name-part taxon-name-part-type="genus" reg="Aetius">Aetius</tp:taxon-name-part></tp:taxon-name></italic> O. Pickard-Cambridge, 1897 from China, with description of a new species (<tp:taxon-name><tp:taxon-name-part taxon-name-part-type="order">Araneae</tp:taxon-name-part></tp:taxon-name>, <tp:taxon-name><tp:taxon-name-part taxon-name-part-type="family">Corinnidae</tp:taxon-name-part></tp:taxon-name>, <tp:taxon-name><tp:taxon-name-part taxon-name-part-type="subfamily">Castianeirinae</tp:taxon-name-part></tp:taxon-name>)</article-title><source>Biodivers Data J</source><day>06</day><month>12</month><year>2022</year><volume>10</volume><pub-id pub-id-type="doi">10.3897/BDJ.10.e96594</pub-id></mixed-citation></tp:treatment-meta><tp:nomenclature><tp:taxon-name>
            <object-id xmlns:xlink="http://www.w3.org/1999/xlink" content-type="arpha" xlink:type="simple">003DF1C2-0336-5DF5-A5A7-4D45DC8C90BB</object-id>
            <tp:taxon-name-part taxon-name-part-type="genus">Aetius</tp:taxon-name-part>
            <tp:taxon-name-part taxon-name-part-type="species">nocturnus</tp:taxon-name-part>
          </tp:taxon-name><tp:taxon-authority>Deeleman-Reinhold, 2001</tp:taxon-authority></tp:nomenclature><tp:treatment-sec sec-type="materials"><title>Materials</title><list list-type="alpha-lower" list-content="occurrences"><list-item><p><bold>Type status:</bold> <named-content xmlns:xlink="http://www.w3.org/1999/xlink" content-type="dwc:typeStatus" xlink:type="simple">Other material</named-content>. <bold>Occurrence:</bold> recordedBy: <named-content xmlns:xlink="http://www.w3.org/1999/xlink" content-type="dwc:recordedBy" xlink:type="simple">Chi Jin</named-content>; individualCount: <named-content xmlns:xlink="http://www.w3.org/1999/xlink" content-type="dwc:individualCount" xlink:type="simple">3</named-content>; sex: <named-content xmlns:xlink="http://www.w3.org/1999/xlink" content-type="dwc:sex" xlink:type="simple">male</named-content>; lifeStage: <named-content xmlns:xlink="http://www.w3.org/1999/xlink" content-type="dwc:lifeStage" xlink:type="simple">adult</named-content>; occurrenceID: <named-content xmlns:xlink="http://www.w3.org/1999/xlink" content-type="dwc:occurrenceID" xlink:type="simple">89B674FC-757C-5F08-8635-46AD30DAFF3F</named-content>; <bold>Location:</bold> country: <named-content xmlns:xlink="http://www.w3.org/1999/xlink" content-type="dwc:country" xlink:type="simple">China</named-content>; stateProvince: <named-content xmlns:xlink="http://www.w3.org/1999/xlink" content-type="dwc:stateProvince" xlink:type="simple">Yunnan Province</named-content>; county: <named-content xmlns:xlink="http://www.w3.org/1999/xlink" content-type="dwc:county" xlink:type="simple">Menghai</named-content>; locality: <named-content xmlns:xlink="http://www.w3.org/1999/xlink" content-type="dwc:locality" xlink:type="simple">Xishuangbanna Daluo Forest Park</named-content>; verbatimElevation: <named-content xmlns:xlink="http://www.w3.org/1999/xlink" content-type="dwc:verbatimElevation" xlink:type="simple">592</named-content>; verbatimLatitude: <named-content xmlns:xlink="http://www.w3.org/1999/xlink" content-type="dwc:verbatimLatitude" xlink:type="simple">21°41′43.30″N</named-content>; verbatimLongitude: <named-content xmlns:xlink="http://www.w3.org/1999/xlink" content-type="dwc:verbatimLongitude" xlink:type="simple">100°2′37.58″E</named-content>; <bold>Event:</bold> year: <named-content xmlns:xlink="http://www.w3.org/1999/xlink" content-type="dwc:year" xlink:type="simple">2018</named-content>; month: <named-content xmlns:xlink="http://www.w3.org/1999/xlink" content-type="dwc:month" xlink:type="simple">7</named-content>; day: <named-content xmlns:xlink="http://www.w3.org/1999/xlink" content-type="dwc:day" xlink:type="simple">28</named-content>; <bold>Record Level:</bold> institutionID: <named-content xmlns:xlink="http://www.w3.org/1999/xlink" content-type="dwc:institutionID" xlink:type="simple">the Museum of Hebei University</named-content>; institutionCode: <named-content xmlns:xlink="http://www.w3.org/1999/xlink" content-type="dwc:institutionCode" xlink:type="simple">MHBU</named-content></p></list-item><list-item><p><bold>Type status:</bold> <named-content xmlns:xlink="http://www.w3.org/1999/xlink" content-type="dwc:typeStatus" xlink:type="simple">Other material</named-content>. <bold>Occurrence:</bold> recordedBy: <named-content xmlns:xlink="http://www.w3.org/1999/xlink" content-type="dwc:recordedBy" xlink:type="simple">Yulong Wang</named-content>; individualCount: <named-content xmlns:xlink="http://www.w3.org/1999/xlink" content-type="dwc:individualCount" xlink:type="simple">1</named-content>; sex: <named-content xmlns:xlink="http://www.w3.org/1999/xlink" content-type="dwc:sex" xlink:type="simple">male</named-content>; lifeStage: <named-content xmlns:xlink="http://www.w3.org/1999/xlink" content-type="dwc:lifeStage" xlink:type="simple">adult</named-content>; occurrenceID: <named-content xmlns:xlink="http://www.w3.org/1999/xlink" content-type="dwc:occurrenceID" xlink:type="simple">3A0730A0-B726-5184-A24A-DE299129CD2E</named-content>; <bold>Location:</bold> country: <named-content xmlns:xlink="http://www.w3.org/1999/xlink" content-type="dwc:country" xlink:type="simple">China</named-content>; stateProvince: <named-content xmlns:xlink="http://www.w3.org/1999/xlink" content-type="dwc:stateProvince" xlink:type="simple">Yunnan Province</named-content>; county: <named-content xmlns:xlink="http://www.w3.org/1999/xlink" content-type="dwc:county" xlink:type="simple">Jinghong</named-content>; locality: <named-content xmlns:xlink="http://www.w3.org/1999/xlink" content-type="dwc:locality" xlink:type="simple">Mengyang Town</named-content>; verbatimElevation: <named-content xmlns:xlink="http://www.w3.org/1999/xlink" content-type="dwc:verbatimElevation" xlink:type="simple">600</named-content>; verbatimLatitude: <named-content xmlns:xlink="http://www.w3.org/1999/xlink" content-type="dwc:verbatimLatitude" xlink:type="simple">22°4′33.97″N</named-content>; verbatimLongitude: <named-content xmlns:xlink="http://www.w3.org/1999/xlink" content-type="dwc:verbatimLongitude" xlink:type="simple">100°52′14.57″E</named-content>; <bold>Event:</bold> year: <named-content xmlns:xlink="http://www.w3.org/1999/xlink" content-type="dwc:year" xlink:type="simple">2006</named-content>; month: <named-content xmlns:xlink="http://www.w3.org/1999/xlink" content-type="dwc:month" xlink:type="simple">7</named-content>; day: <named-content xmlns:xlink="http://www.w3.org/1999/xlink" content-type="dwc:day" xlink:type="simple">28</named-content>; <bold>Record Level:</bold> institutionID: <named-content xmlns:xlink="http://www.w3.org/1999/xlink" content-type="dwc:institutionID" xlink:type="simple">the Museum of Hebei University</named-content>; institutionCode: <named-content xmlns:xlink="http://www.w3.org/1999/xlink" content-type="dwc:institutionCode" xlink:type="simple">MHBU</named-content></p></list-item><list-item><p><bold>Type status:</bold> <named-content xmlns:xlink="http://www.w3.org/1999/xlink" content-type="dwc:typeStatus" xlink:type="simple">Other material</named-content>. <bold>Occurrence:</bold> recordedBy: <named-content xmlns:xlink="http://www.w3.org/1999/xlink" content-type="dwc:recordedBy" xlink:type="simple">Lu Zhan</named-content>; individualCount: <named-content xmlns:xlink="http://www.w3.org/1999/xlink" content-type="dwc:individualCount" xlink:type="simple">1</named-content>; sex: <named-content xmlns:xlink="http://www.w3.org/1999/xlink" content-type="dwc:sex" xlink:type="simple">female</named-content>; lifeStage: <named-content xmlns:xlink="http://www.w3.org/1999/xlink" content-type="dwc:lifeStage" xlink:type="simple">adult</named-content>; occurrenceID: <named-content xmlns:xlink="http://www.w3.org/1999/xlink" content-type="dwc:occurrenceID" xlink:type="simple">1CB43EC3-A421-5163-9364-35685B11BE49</named-content>; <bold>Location:</bold> country: <named-content xmlns:xlink="http://www.w3.org/1999/xlink" content-type="dwc:country" xlink:type="simple">China</named-content>; stateProvince: <named-content xmlns:xlink="http://www.w3.org/1999/xlink" content-type="dwc:stateProvince" xlink:type="simple">Yunnan Province</named-content>; county: <named-content xmlns:xlink="http://www.w3.org/1999/xlink" content-type="dwc:county" xlink:type="simple">Jinghong</named-content>; locality: <named-content xmlns:xlink="http://www.w3.org/1999/xlink" content-type="dwc:locality" xlink:type="simple">Wild Elephant Valley</named-content>; verbatimElevation: <named-content xmlns:xlink="http://www.w3.org/1999/xlink" content-type="dwc:verbatimElevation" xlink:type="simple">800</named-content>; verbatimLatitude: <named-content xmlns:xlink="http://www.w3.org/1999/xlink" content-type="dwc:verbatimLatitude" xlink:type="simple">22°10′24.12″N</named-content>; verbatimLongitude: <named-content xmlns:xlink="http://www.w3.org/1999/xlink" content-type="dwc:verbatimLongitude" xlink:type="simple">100°51′33.75″E</named-content>; <bold>Event:</bold> year: <named-content xmlns:xlink="http://www.w3.org/1999/xlink" content-type="dwc:year" xlink:type="simple">2021</named-content>; month: <named-content xmlns:xlink="http://www.w3.org/1999/xlink" content-type="dwc:month" xlink:type="simple">8</named-content>; day: <named-content xmlns:xlink="http://www.w3.org/1999/xlink" content-type="dwc:day" xlink:type="simple">4</named-content>; <bold>Record Level:</bold> institutionID: <named-content xmlns:xlink="http://www.w3.org/1999/xlink" content-type="dwc:institutionID" xlink:type="simple">the Museum of Hebei University</named-content>; institutionCode: <named-content xmlns:xlink="http://www.w3.org/1999/xlink" content-type="dwc:institutionCode" xlink:type="simple">MHBU</named-content></p></list-item></list></tp:treatment-sec><tp:treatment-sec sec-type="Diagnosis"><title>Diagnosis</title><p><italic><tp:taxon-name><tp:taxon-name-part taxon-name-part-type="genus" reg="Aetius">Aetius</tp:taxon-name-part><tp:taxon-name-part taxon-name-part-type="species" reg="nocturnus">nocturnus</tp:taxon-name-part></tp:taxon-name></italic> can be distinguished by the following characters: 1) the stalk-like posterior projection on the carapace (vs. bicuspid in <italic><tp:taxon-name><tp:taxon-name-part taxon-name-part-type="genus" reg="Aetius">A.</tp:taxon-name-part><tp:taxon-name-part taxon-name-part-type="species" reg="bicuspidatus">bicuspidatus</tp:taxon-name-part></tp:taxon-name></italic> or trapezoidal in <italic><tp:taxon-name><tp:taxon-name-part taxon-name-part-type="genus" reg="Aetius">A.</tp:taxon-name-part><tp:taxon-name-part taxon-name-part-type="species" reg="maculatus">maculatus</tp:taxon-name-part></tp:taxon-name></italic> <bold>sp. n.</bold>) (compare Fig. <xref ref-type="fig" rid="F8184391">7</xref>A and C with Fig. <xref ref-type="fig" rid="F8184379">4</xref>A or Fig. <xref ref-type="fig" rid="F8184356">2</xref>A and D); 2) carapace covered with numerous hairs, forming radiating striae (vs. without radiating striae in <italic><tp:taxon-name><tp:taxon-name-part taxon-name-part-type="genus" reg="Aetius">A.</tp:taxon-name-part><tp:taxon-name-part taxon-name-part-type="species" reg="bicuspidatus">bicuspidatus</tp:taxon-name-part></tp:taxon-name></italic> or sparse plumose hair, forming faint radiating striae in <italic><tp:taxon-name><tp:taxon-name-part taxon-name-part-type="genus" reg="Aetius">A.</tp:taxon-name-part><tp:taxon-name-part taxon-name-part-type="species" reg="maculatus">maculatus</tp:taxon-name-part></tp:taxon-name></italic> <bold>sp. n.</bold>) (compare Fig. <xref ref-type="fig" rid="F8184391">7</xref>A and C with Fig. <xref ref-type="fig" rid="F8184379">4</xref>A or Fig. <xref ref-type="fig" rid="F8184356">2</xref>A, C and D); 3) the slender embolus (vs. thick embolus in <italic><tp:taxon-name><tp:taxon-name-part taxon-name-part-type="genus" reg="Aetius">A.</tp:taxon-name-part><tp:taxon-name-part taxon-name-part-type="species" reg="bicuspidatus">bicuspidatus</tp:taxon-name-part></tp:taxon-name></italic>) (compare Fig. <xref ref-type="fig" rid="F8184433">9</xref>C with Fig. <xref ref-type="fig" rid="F8184433">9</xref>B); 4) copulatory duct thick (vs. copulatory duct thin in <italic><tp:taxon-name><tp:taxon-name-part taxon-name-part-type="genus" reg="Aetius">A.</tp:taxon-name-part><tp:taxon-name-part taxon-name-part-type="species" reg="bicuspidatus">bicuspidatus</tp:taxon-name-part></tp:taxon-name></italic>) (compare Fig. <xref ref-type="fig" rid="F8184410">8</xref>E and F with figs. 2C–D in <xref ref-type="bibr" rid="B8184866">Yamasaki et al. 2020</xref>); 5) posterior spermatheca wide (vs. posterior spermatheca narrow in <italic><tp:taxon-name><tp:taxon-name-part taxon-name-part-type="genus" reg="Aetius">A.</tp:taxon-name-part><tp:taxon-name-part taxon-name-part-type="species" reg="bicuspidatus">bicuspidatus</tp:taxon-name-part></tp:taxon-name></italic>) (compare Fig. <xref ref-type="fig" rid="F8184410">8</xref>F with fig. 2D in <xref ref-type="bibr" rid="B8184866">Yamasaki et al. 2020</xref>).</p><sec sec-type="Redescription"><title>Redescription</title><p>Male (Fig. <xref ref-type="fig" rid="F8184391">7</xref>A–B). Total length 6.74; carapace 4.17 long, 2.56 wide; abdomen 4.30 long, 2.44 wide. Eye sizes and interdistances: AME 0.18, ALE 0.13, PME 0.12, PLE 0.08; AME–AME 0.38, AME–ALE 0.22, ALE–ALE 0.77, PME–PME 0.56, PME–PLE 0.65, PLE–PLE 1.54, ALE–PLE 0.70; MOA 0.29 long; anterior width 0.46, posterior width 0.65. Clypeal height 0.43. Chelicerae with two pro- (proximal smallest, distal largest) and two retromarginal teeth (same size). Labium 0.26 long, 0.45 wide; sternum 1.47 long, 1.22 wide. Measurements of legs: I 7.65 (2.01, 0.68, 1.89, 1.68, 1.21), II 7.68 (2.14, 0.70, 1.97, 1.66, 1.21), III 7.36 (1.95, 0.80, 1.96, 1.63, 1.02), IV 9.29 (2.53, 0.91, 2.57, 2.17, 1.11).</p><p>Carapace black, sub-pentagonal, surface with numerous plumose hairs, forming radiating striae, widest at coxae II and III; carapace narrowed posteriorly, forming the stalk-like posterior projection on the carapace. Leg orange-red, retrolateral femora Ⅰ-Ⅱ and femora Ⅲ-Ⅳ black. Abdomen black, oval, with medial constriction dorsally; surface with short plumose hairs and a tuft of long white hair posteriorly. Dorsal scutum large, nearly covered abdomen (Fig. <xref ref-type="fig" rid="F8184391">7</xref>A–B).</p><p>Palp (Fig. <xref ref-type="fig" rid="F8184410">8</xref>A–D). Tibia remarkably concaved in ventral surface; retrolateral tibial apophysis digitiform, weakly sclerotised, curved ventrally; prolateral tibial apophysis arc-shaped, weakly sclerotised. Embolus conical, with screw thread.</p><p>Female (Figs <xref ref-type="fig" rid="F8184386">6</xref>, <xref ref-type="fig" rid="F8184391">7</xref>C–D). Total length 8.38; carapace 4.52 long, 2.70 wide; abdomen 3.86 long, 3.97 wide. Eye sizes and interdistances: AME 0.14, ALE 0.12, PME 0.11, PLE 0.10; AME–AME 0.37, AME–ALE 0.24, ALE–ALE 0.80, PME–PME 0.56, PME–PLE 0.48, PLE–PLE 1.56, ALE–PLE 0.55; MOA 0.33 long; anterior width 0.53, posterior width 0.67. Clypeal height 0.40. Labium 0.33 long, 0.57 wide; sternum 1.62 long, 1.22 wide. Measurements of legs: I 8.33 (2.49, 0.70, 2.08, 1.81, 1.25), II 8.40 (2.50, 0.72, 2.15, 1.78, 1.25), III 8.25 (2.47, 0.83, 2.15, 1.77, 1.03), IV 10.1 (2.96, 0.89, 2.74, 2.30, 1.21).</p><p>As in male, except abdomen, nearly round and leg orange-red, femora Ⅲ-Ⅳ black (Fig. <xref ref-type="fig" rid="F8184391">7</xref>C–D).</p><p>Epigyne characteristics as follow (Fig. <xref ref-type="fig" rid="F8184410">8</xref>E and F): simple, strongly sclerotised. Copulatory openings situated laterally in posterior of epigastric plate. Copulatory duct thick, connecting to spermatheca. Posterior spermatheca wide.</p></sec></tp:treatment-sec><tp:treatment-sec sec-type="Distribution"><title>Distribution</title><p>Thailand, Malaysia (Borneo), China (Yunnan Province) (Fig. <xref ref-type="fig" rid="F8233526">10</xref>).</p></tp:treatment-sec><tp:treatment-sec><!--Section generated to contain objects referenced in tp:taxon-treatment.--><fig id="F8184391" position="float" orientation="portrait"><object-id xmlns:xlink="http://www.w3.org/1999/xlink" content-type="arpha" xlink:type="simple">44233AAA-CECC-5676-9364-79BB3CAD028F</object-id><object-id xmlns:xlink="http://www.w3.org/1999/xlink" content-type="doi" xlink:type="simple">10.3897/BDJ.10.e96594.figure7</object-id><label>Figure 7.</label><caption><p><italic><tp:taxon-name><tp:taxon-name-part taxon-name-part-type="genus" reg="Aetius">Aetius</tp:taxon-name-part><tp:taxon-name-part taxon-name-part-type="species" reg="nocturnus">nocturnus</tp:taxon-name-part></tp:taxon-name></italic> Deeleman-Reinhold, 2001. <bold>A</bold> male habitus, dorsal view; <bold>B</bold> same, ventral view; <bold>C</bold> female habitus, dorsal view; <bold>D</bold> same, ventral view. Scales = 0.5 mm (A–D).</p></caption><graphic xmlns:xlink="http://www.w3.org/1999/xlink" xlink:href="bdj-10-e96594-g007.png" position="float" id="oo_751947.PNG" orientation="portrait" xlink:type="simple"><uri content-type="original_file" xlink:type="simple">https://binary.pensoft.net/fig/751947</uri></graphic></fig><fig id="F8184379" position="float" orientation="portrait"><object-id xmlns:xlink="http://www.w3.org/1999/xlink" content-type="arpha" xlink:type="simple">D386D8F8-153F-5CE2-A173-BABE011EE002</object-id><object-id xmlns:xlink="http://www.w3.org/1999/xlink" content-type="doi" xlink:type="simple">10.3897/BDJ.10.e96594.figure4</object-id><label>Figure 4.</label><caption><p><italic><tp:taxon-name><tp:taxon-name-part taxon-name-part-type="genus" reg="Aetius">Aetius</tp:taxon-name-part><tp:taxon-name-part taxon-name-part-type="species" reg="bicuspidatus">bicuspidatus</tp:taxon-name-part></tp:taxon-name></italic> Yamasaki, 2020. <bold>A</bold> male habitus, dorsal view; <bold>B</bold> same, ventral view. Scales = 0.5 mm (A &amp; B).</p></caption><graphic xmlns:xlink="http://www.w3.org/1999/xlink" xlink:href="bdj-10-e96594-g004.png" position="float" id="oo_751946.PNG" orientation="portrait" xlink:type="simple"><uri content-type="original_file" xlink:type="simple">https://binary.pensoft.net/fig/751946</uri></graphic></fig><fig id="F8184356" position="float" orientation="portrait"><object-id xmlns:xlink="http://www.w3.org/1999/xlink" content-type="arpha" xlink:type="simple">B6BC82D1-C696-5B73-AD08-CB6B7764CCFD</object-id><object-id xmlns:xlink="http://www.w3.org/1999/xlink" content-type="doi" xlink:type="simple">10.3897/BDJ.10.e96594.figure2</object-id><label>Figure 2.</label><caption><p><italic><tp:taxon-name><tp:taxon-name-part taxon-name-part-type="genus" reg="Aetius">Aetius</tp:taxon-name-part><tp:taxon-name-part taxon-name-part-type="species" reg="maculatus">maculatus</tp:taxon-name-part></tp:taxon-name></italic> <bold>sp. n. A</bold> male habitus, dorsal view; <bold>B</bold> same, ventral view; <bold>C</bold> male carapace, dorsal view; <bold>D</bold> female habitus, dorsal view; <bold>E</bold> same, ventral view. Scales = 0.5 mm (A–E).</p></caption><graphic xmlns:xlink="http://www.w3.org/1999/xlink" xlink:href="bdj-10-e96594-g002.png" position="float" id="oo_751942.PNG" orientation="portrait" xlink:type="simple"><uri content-type="original_file" xlink:type="simple">https://binary.pensoft.net/fig/751942</uri></graphic></fig><fig id="F8184433" position="float" orientation="portrait"><object-id xmlns:xlink="http://www.w3.org/1999/xlink" content-type="arpha" xlink:type="simple">C5B85C18-8F9F-5741-BCCB-639C12535997</object-id><object-id xmlns:xlink="http://www.w3.org/1999/xlink" content-type="doi" xlink:type="simple">10.3897/BDJ.10.e96594.figure9</object-id><label>Figure 9.</label><caption><p>Emboli of three <italic><tp:taxon-name><tp:taxon-name-part taxon-name-part-type="genus" reg="Aetius">Aetius</tp:taxon-name-part></tp:taxon-name></italic> species. <bold>A</bold> <italic><tp:taxon-name><tp:taxon-name-part taxon-name-part-type="genus" reg="Aetius">A.</tp:taxon-name-part><tp:taxon-name-part taxon-name-part-type="species" reg="maculatus">maculatus</tp:taxon-name-part></tp:taxon-name></italic> sp. n.; <bold>B</bold> <italic><tp:taxon-name><tp:taxon-name-part taxon-name-part-type="genus" reg="Aetius">A.</tp:taxon-name-part><tp:taxon-name-part taxon-name-part-type="species" reg="bicuspidatus">bicuspidatus</tp:taxon-name-part></tp:taxon-name></italic> Yamasaki, 2020; <bold>C</bold> <italic><tp:taxon-name><tp:taxon-name-part taxon-name-part-type="genus" reg="Aetius">A.</tp:taxon-name-part><tp:taxon-name-part taxon-name-part-type="species" reg="nocturnus">nocturnus</tp:taxon-name-part></tp:taxon-name></italic> Deeleman-Reinhold, 2001. Scales = 0.1 mm (<bold>A–C</bold>).</p></caption><graphic xmlns:xlink="http://www.w3.org/1999/xlink" xlink:href="bdj-10-e96594-g009.png" position="float" id="oo_751950.PNG" orientation="portrait" xlink:type="simple"><uri content-type="original_file" xlink:type="simple">https://binary.pensoft.net/fig/751950</uri></graphic></fig><fig id="F8184410" position="float" orientation="portrait"><object-id xmlns:xlink="http://www.w3.org/1999/xlink" content-type="arpha" xlink:type="simple">E43972ED-DE73-5568-9D5A-5B940C477126</object-id><object-id xmlns:xlink="http://www.w3.org/1999/xlink" content-type="doi" xlink:type="simple">10.3897/BDJ.10.e96594.figure8</object-id><label>Figure 8.</label><caption><p><italic><tp:taxon-name><tp:taxon-name-part taxon-name-part-type="genus" reg="Aetius">Aetius</tp:taxon-name-part><tp:taxon-name-part taxon-name-part-type="species" reg="nocturnus">nocturnus</tp:taxon-name-part></tp:taxon-name></italic> Deeleman-Reinhold, 2001. <bold>A</bold> Male left palp, prolateral view; <bold>B</bold> Same, ventral view; <bold>C</bold> Same, retrolateral view; <bold>D</bold> Same, dorsal view; <bold>E</bold> epigyne, ventral view; <bold>F</bold> same, dorsal view. Abbreviations: CD—copulatory duct; CO—copulatory opening; CN—cymbial semicircular notch; E—embolus; FD—fertilisation duct; PTA—prolateral tibial apophysis; RTA—retrolateral tibial apophysis; S—spermatheca; SD—sperm duct; ST—subtegulum; T—tegulum. Scales = 0.1 mm (A–F).</p></caption><graphic xmlns:xlink="http://www.w3.org/1999/xlink" xlink:href="bdj-10-e96594-g008.png" position="float" id="oo_751949.PNG" orientation="portrait" xlink:type="simple"><uri content-type="original_file" xlink:type="simple">https://binary.pensoft.net/fig/751949</uri></graphic></fig><fig id="F8184386" position="float" orientation="portrait"><object-id xmlns:xlink="http://www.w3.org/1999/xlink" content-type="arpha" xlink:type="simple">82C77A93-9681-5833-A0CE-7193671DED32</object-id><object-id xmlns:xlink="http://www.w3.org/1999/xlink" content-type="doi" xlink:type="simple">10.3897/BDJ.10.e96594.figure6</object-id><label>Figure 6.</label><caption><p>Living habitus of <italic><tp:taxon-name><tp:taxon-name-part taxon-name-part-type="genus" reg="Aetius">A.</tp:taxon-name-part><tp:taxon-name-part taxon-name-part-type="species" reg="nocturnus">nocturnus</tp:taxon-name-part></tp:taxon-name></italic> Deeleman-Reinhold, 2001: <bold>A–C</bold> female (photographs by Weihang Wang).</p></caption><graphic xmlns:xlink="http://www.w3.org/1999/xlink" xlink:href="bdj-10-e96594-g006.png" position="float" id="oo_751948.PNG" orientation="portrait" xlink:type="simple"><uri content-type="original_file" xlink:type="simple">https://binary.pensoft.net/fig/751948</uri></graphic></fig><fig id="F8233526" position="float" orientation="portrait"><object-id xmlns:xlink="http://www.w3.org/1999/xlink" content-type="arpha" xlink:type="simple">8A2F1E12-AFA2-5204-B66A-1C796107AD47</object-id><object-id xmlns:xlink="http://www.w3.org/1999/xlink" content-type="doi" xlink:type="simple">10.3897/BDJ.10.e96594.figure10</object-id><label>Figure 10.</label><caption><p>Distribution map of the genus <italic><tp:taxon-name><tp:taxon-name-part taxon-name-part-type="genus" reg="Aetius">Aetius</tp:taxon-name-part></tp:taxon-name></italic>.</p></caption><graphic xmlns:xlink="http://www.w3.org/1999/xlink" xlink:href="bdj-10-e96594-g010.png" position="float" id="oo_766697.png" orientation="portrait" xlink:type="simple"><uri content-type="original_file" xlink:type="simple">https://binary.pensoft.net/fig/766697</uri></graphic></fig></tp:treatment-sec><ref-list><ref id="B8184866"><element-citation xmlns:xlink="http://www.w3.org/1999/xlink" publication-type="article" xlink:type="simple"><person-group person-group-type="author"><name name-style="western"><surname>Yamasaki</surname><given-names>T.</given-names></name><name name-style="western"><surname>Hyodo</surname><given-names>F.</given-names></name><name name-style="western"><surname>Itioka</surname><given-names>T.</given-names></name><name name-style="western"><surname>Hashimoto</surname><given-names>Y.</given-names></name><name name-style="western"><surname>Endo</surname><given-names>T.</given-names></name><name name-style="western"><surname>Meleng</surname><given-names>P.</given-names></name></person-group><year>2020</year><article-title>A new corinnid species of the genus <italic><tp:taxon-name><tp:taxon-name-part taxon-name-part-type="genus" reg="Aetius">Aetius</tp:taxon-name-part></tp:taxon-name></italic> Pickard-Cambridge (<tp:taxon-name><tp:taxon-name-part taxon-name-part-type="order">Araneae</tp:taxon-name-part></tp:taxon-name>: <tp:taxon-name><tp:taxon-name-part taxon-name-part-type="family">Corinnidae</tp:taxon-name-part></tp:taxon-name>) from Sarawak, Borneo.</article-title><source>Acta Arachnologica</source><volume>69</volume><fpage>105</fpage><lpage>108</lpage><pub-id pub-id-type="doi">10.2476/asjaa.69.105</pub-id></element-citation></ref></ref-list></tp:taxon-treatment>
